# Supplementary material for: Binding of LncDACH1 to dystrophin impairs the membrane trafficking of Nav1.5 protein and increases ventricular arrhythmia susceptibility
Source: eLife. 2025 Jan 7;12:RP89690. doi: 10.7554/eLife.89690 (PMC11706603; doi:10.7554/eLife.89690)
Supplement: Figure 8—source data 5. [file elife-89690-fig8-data5.zip]

Archive with 2 entries (2 files):
- Fig8-data5(Hadhb).png
- Fig8-data5(Gapdh).png
